# Supplementary material for: Cryoprotective Roles of Carboxymethyl Chitosan during the Frozen Storage of Surimi: Protein Structures, Gel Behaviors and Edible Qualities
Source: Foods. 2022 Jan 26;11(3):356. doi: 10.3390/foods11030356 (PMC8833919; doi:10.3390/foods11030356)
Supplement: Supplementary file 1 [file foods-11-00356-s001.zip]

Archive with 1 entries (1 files):
- foods-1547825-supplementary.pdf
